# Supplementary material for: Diagenesis as the main control of clayrock brittleness
Source: Sci Rep. 2026 Mar 18;16:14053. doi: 10.1038/s41598-026-43512-w (PMC13136341; doi:10.1038/s41598-026-43512-w)
Supplement: Supplementary file 1 — Supplementary Material 1 [file 41598_2026_43512_MOESM1_ESM.xlsx]

## Sheet: Feuille 1
Index	Source study	Complementary studies	Unit	Type of rock regarding its use	UCS (MPa)	UCS lower bound (MPa)	UCS upper bound (MPa)	UCS measurement/estimation method	Clay minerals (%)	Clay minerals lower bound (%)	Clay minerals upper bound (%)	Carbonate minerals (%)	Carbonate minerals lower bound (%)	Carbonate minerals upper bound (%)	Silicate minerals (%)	Silicate minerals lower bound (%)	Silicate minerals upper bound (%)	Total mineralogy (%)	Kaolinite (%)	Kaolinite lower bound (%)	Kaolinite upper bound (%)	Illite (%)	Illite lower bound (%)	Illite upper bound (%)	Smectite (%)	Smectite lower bound (%)	Smectite upper bound (%)	Chlorite (%)	Chlorite lower bound (%)	Chlorite upper bound (%)	Quartz (%)	Quartz lower bound (%)	Quartz upper bound (%)	Feldspars (%)	Feldspars lower bound (%)	Feldspars upper bound (%)	Heulandite (%)	Heulandite lower bound (%)	Heulandite upper bound (%)	Calcite (%)	Calcite lower bound (%)	Calcite upper bound (%)	Dolomite (%)	Dolomite lower bound (%)	Dolomite upper bound (%)	Siderite (%)	Siderite lower bound (%)	Siderite upper bound (%)	Ankerite (%)
1	Corkum and Martin 2007	Mazurek et al. 2011, Guglielmi et al. 2020, Guglielmi et al. 2021	Opalinus clay	Storage	13	10	16	Not indicated in source study	58	58	58	22	22	22	20	20	20	100	30	30	30	17	17	17	3	3	3	8	8	8	20	20	20	3	3	3				7	7	7	0.5	0.5	0.5	2	2	2	0.5
2	Busson et al. 2023	Mazurek et al. 2011, Guglielmi et al. 2021	Opalinus clay	Storage	31	19	43	Not indicated in source study	30	30	30	25	25	25	45	45	45	100
3	Bourg 2015	Mazurek et al. 2011, Guglielmi et al. 2021	Opalinus clay	Storage	13	11	15	Not indicated in source study	60	52.2	67.8	16.7	11.7	21.7	20.4	17	23.8	97.1
4	Bourg 2015	Mazurek et al. 2011, Guglielmi et al. 2021	Opalinus clay	Storage	17	6	28	Not indicated in source study	58	48.8	67.2	21	13.3	28.7	22.3	18	26.6	101.3
5	Cabrera et al. 1999	Guglielmi et al. 2021, Mazurek et al. 2011, De Barros et al. 2016, Niandou et al. 1997	Tournemire shale	Storage	25.5	18	33	Estimation from triaxial tests results	38	38	38	24	24	24	38	38	38	100	27.5	27.5	27.5	16.5	16.5	16.5				2.7	2.7	2.7	19	19	19							15	15	15
6	Ishii 2020	Ishii 2020, Ishii et al. 2011	Horonobe mudstone	Storage	22.4	17	27.8	Not indicated	26	19	33	0	0	0	63.5	56	71	89.5
7	Su 2007	Mazurek et al. 2011	Callovo-oxfordian shale	Storage	30	30	30	Not indicated in source study	42.5	40	45	25	20	30	25	20	30	92.5
8	Su 2007	Mazurek et al. 2011	Callovo-oxfordian shale	Storage	21	21	21	Not indicated in source study	42.5	40	45	25	20	30	25	20	30	92.5
9	Bourg 2015	Mazurek et al. 2011	Callovo-oxfordian shale	Storage	48	15	81	Not indicated in source study	40.6	36.8	44.4	32.8	28.1	37.5	29	26.6	31.4	102.4
10	Bésuelle et al. 2014	Bourg 2015, Mazurek et al. 2011	Boom clay	Storage	2.5	2.5	2.5	Not indicated in source study	60	60	60	3	2	4	35.5	32.3	38.7	98.5
11	Bourg 2015	Mazurek et al. 2011	Boom clay	Storage	2	1	3	Not indicated in source study	51.4	42.6	60.2	3	2	4	35.5	32.3	38.7	89.9
12	Schovsbo 2023	Baig et al. 2019, Petersen et al. 2022	Horda shale	Storage	10.1	10.1	10.1	UCS test	59.6	52.4	66.8	3.7	3.6	3.8	34.7	28.5	40.9	98	0	0	0	29.1	20.5	37.7	33.6	28.6	38.6	0	0	0	14.55	13.6	15.5	2.75	2.3	3.2	17.5	11.4	23.6	0	0	0	0	0	0	4.1	4.1	4.1
13	Bourg 2015	Baig et al. 2019	Nordland shale	Storage	6	3	9	Not indicated in source study	55.3	46.1	64.5	9.2	5.5	12.9	39.3	31.3	47.3	103.8
14	Bourg 2015		Draupne shale	Storage	10.9	5.4	16.4	Not indicated in source study	51.1	38.8	63.4	14.6	7.3	21.9	32.5	23.5	41.5	98.2
15	Bourg 2015	Raven et al. 2011, Brogly et al. 2011	Queenston red shale	Storage	48	24	72	Not indicated in source study	40.7	34.4	47	29	17.9	40.1	29	18.5	39.5	98.7
16	Gutierrez et al. 2000	Blundell 2002	Kimmeridge shale	Cap rock of hydrocarbon reservoir	5	4.5	5.5	UCS test	60	60	60	5	5	5	30	30	30	95	30	30	30	20	20	20	10	10	10	0	0	0	30	30	30							5	5	5				0	0	0
17	Bourg 2015		Kimmeridge shale	Cap rock of hydrocarbon reservoir	5	4.5	5.5	Not indicated	58.3	47.8	68.8	12.5	0	27.5	28.3	22.3	34.3	99.1
18	Personal communication	Marcano et al. 2013, Bah et al. 2023	Offshore Congo shale	Cap rock of hydrocarbon reservoir	11	9	13	UCS tests and estimates from triaxial tests	64.3	61.5	67.1	11.5	10.7	12.3	21.2	19.1	23.3	97	37.4	35.5	39.3	26.7	25.6	27.8							17.4	15.5	19.3	4.1	3.6	4.6				0.65	0	1.3				10.85	10.7	11
19	Personal communication	Okoro et al. 2021, Brownfield 2016	Offshore Nigeria shale	Cap rock of hydrocarbon reservoir	11.1	9.63	12.57	Calculation based on triaxial tests results	60.28	60.28	60.28	8.38	8.38	8.38	17.83	17.83	17.83	86.49	38.34	38.34	38.34										17.83	17.83	17.83							0.61	0.61	0.61				7.77	7.77	7.77
20	Personal communication	Okoro et al. 2021, Brownfield 2016	Offshore Nigeria shale	Cap rock of hydrocarbon reservoir	9.385	5.4	13.37	Calculation based on triaxial tests results	51.87	51.87	51.87	8.79	8.79	8.79	26.44	26.44	26.44	87.1	33.47	33.47	33.47										26.44	26.44	26.44							0.49	0.49	0.49				8.3	8.3	8.3
21	Personal communication	Okoro et al. 2021, Brownfield 2016	Offshore Nigeria shale	Cap rock of hydrocarbon reservoir	8.625	6.29	10.96	Calculation based on triaxial tests results	56.52	56.52	56.52	6.59	6.59	6.59	22.24	22.24	22.24	85.35	37.44	37.44	37.44										22.24	22.24	22.24							0.39	0.39	0.39				6.2	6.2	6.2
22	Personal communication	Yang and Escalona 2011	Offshore Suriname shale	Cap rock of hydrocarbon reservoir	14.821	14.821	14.821	Scratch test	49.2	49.2	49.2
23	Personal communication	Yang and Escalona 2011	Offshore Suriname shale	Cap rock of hydrocarbon reservoir	12.502	12.502	12.502	Scratch test	49.2	49.2	49.2
24	Personal communication	Yang and Escalona 2011	Offshore Suriname shale	Cap rock of hydrocarbon reservoir	26.236	23.774	28.698	Scratch test	49.2	49.2	49.2
25	Personal communication	Bah et al. 2024	Offshore Angola shale	Cap rock of hydrocarbon reservoir	7.1	7.1	7.1	Estimation of UCS at depth from UCS tests on samples	52	52	52	18.4	18.4	18.4	24.9	24.9	24.9	95.3	18	18	18	15	15	15	19	19	19				14.9	14.9	14.9	10	10	10				4.4	4.4	4.4				14	14	14
26	Personal communication	Bah et al. 2024	Offshore Angola shale	Cap rock of hydrocarbon reservoir	7.1	7.1	7.1	Estimation of UCS at depth from UCS tests on samples	39	39	39	16	16	16	40.9	40.9	40.9	95.9	14	14	14	10	10	10	15	15	15				25.4	25.4	25.4	15.5	15.5	15.5				7	7	7				9	9	9
27	Personal communication	Bah et al. 2024	Offshore Angola shale	Cap rock of hydrocarbon reservoir	7.1	7.1	7.1	Estimation of UCS at depth from UCS tests on samples	42	42	42	14.6	14.6	14.6	37.9	37.9	37.9	94.5	10	10	10	18	18	18	14	14	14				22.4	22.4	22.4	15.5	15.5	15.5				9.6	9.6	9.6				5	5	5
28	Personal communication	Campher et al. 2009	Offshore South Africa shale	Cap rock of hydrocarbon reservoir	47.1	44.9	49.3	UCS tests	25	25	25	28	28	28	45.5	45.5	45.5	98.5
29	Bourg 2015	Montgomery et al. 2005, Ko 2007, Gasparrini et al. 2014, Speight 2020	Barnett shale	Unconventional hydrocarbon reservoir	191	109	273	Not indicated in source study	23	15.5	30.5	14.6	5.3	23.9	53.9	47.7	60.1	91.5
30	Bourg 2015	Nunn 2012, shaleexperts.com, Wang et al. 2013	Haynesville shale	Unconventional hydrocarbon reservoir	146	66	226	Not indicated in source study	36	27.5	44.5	32.9	21.7	44.1	25.5	21.5	29.5	94.4
31	Bourg 2015	Cox & Pashin 2024	Woodford shale	Unconventional hydrocarbon reservoir	124	62	186	Not indicated in source study	28.2	21.6	34.8	5.7	4.2	7.2	56	53.2	58.8	89.9
32	Bourg 2015	Engle et al. 2020, Walters et al. 2023, https://geology.com/articles/eagle-ford/, Denney 2012	Eagle Ford shale	Unconventional hydrocarbon reservoir	170	120	220	Not indicated in source study	12.6	7.7	17.5	72.5	66.8	78.2	9.5	5.9	13.1	94.6
33	Bourg 2015		Fort St John shale	Unconventional hydrocarbon reservoir	123	61.5	184.5	Not indicated in source study	36	32	40	4	3	5	57	54	60	97
34	Frash et al. 2017	Reed et al. 2005	Marcellus shale	Unconventional hydrocarbon reservoir	127	64	190	Calculation based on triaxial tests results	13	13	13	65.8	65.8	65.8	19.5	19.5	19.5	98.3
35	Personal communication	Khaksar et al 2009, Arab & Kaced 2015	Algerian shale	Unconventional hydrocarbon reservoir	107.258	78.2058	136.31	Estimation from Young's modulus measurements	59.4	59.4	59.4	3.6	3.6	3.6	9.43	9.43	9.43	72.43	21.21	21.21	21.21	37.3	37.3	37.3				0	0	0	6.85	6.85	6.85	2.58	2.58	2.58				1.55	1.55	1.55	1.55	1.55	1.55	0.6	0.6	0.6
36	Personal communication	Khaksar et al 2009, Arab & Kaced 2015	Algerian shale	Unconventional hydrocarbon reservoir	106.926	82.8691	130.983	Estimation from Young's modulus measurements	67.53	67.53	67.53	2.61	2.61	2.61	12.87	12.87	12.87	83.01	16.37	16.37	16.37	49.15	49.15	49.15				1	1	1	9.87	9.87	9.87	3	3	3				0.76	0.76	0.76	0.85	0.85	0.85	1	1	1
37	Personal communication	Khaksar et al 2009, Arab & Kaced 2015	Algerian shale	Unconventional hydrocarbon reservoir	201.798	142.475	261.122	Estimation from Young's modulus measurements	35.02	35.02	35.02	50.31	50.31	50.31	7	7	7	92.33	10.77	10.77	10.77	23.64	23.64	23.64				0	0	0	5.59	5.59	5.59	1.41	1.41	1.41				6.01	6.01	6.01	44.2	44.2	44.2	0.1	0.1	0.1
38	Personal communication	Khaksar et al 2009, Arab & Kaced 2015	Algerian shale	Unconventional hydrocarbon reservoir	94.2099	75.3533	113.067	Estimation from Young's modulus measurements	64.21	64.21	64.21	1.64	1.64	1.64	7.01	7.01	7.01	72.86	25.25	25.25	25.25	37.14	37.14	37.14				0.9	0.9	0.9	4.81	4.81	4.81	2.2	2.2	2.2				0.67	0.67	0.67	0.58	0.58	0.58	0.39	0.39	0.39
39	Personal communication	Khaksar et al 2009, Arab & Kaced 2015	Algerian shale	Unconventional hydrocarbon reservoir	101.537	81.0168	122.057	Estimation from Young's modulus measurements	59.47	59.47	59.47	16.69	16.69	16.69	10.76	10.76	10.76	86.92	28.61	28.61	28.61	32.13	32.13	32.13				0	0	0	8.28	8.28	8.28	2.48	2.48	2.48				1.56	1.56	1.56	15.13	15.13	15.13	0	0	0
40	Personal communication	Khaksar et al 2009, Arab & Kaced 2015	Algerian shale	Unconventional hydrocarbon reservoir	119.769	85.6165	153.922	Estimation from Young's modulus measurements	56.3	56.3	56.3	13.99	13.99	13.99	9.18	9.18	9.18	79.47	28.48	28.48	28.48	26.79	26.79	26.79				0.5	0.5	0.5	6.96	6.96	6.96	2.22	2.22	2.22				11.88	11.88	11.88	1.31	1.31	1.31	0.8	0.8	0.8
41	Xi et al 2020	Al-Johi & Al-Laboun 2015	Laffan & Nahr-Umr shales	Other	23.095	9.65	36.54		85.5	81	90	0	0	0	14	10	18	99.5
42	Bourg 2015		Kanpa & Hussar shales	Other	44	22	66	Not indicated in source study	39	31.8	46.2	7	0	14	51.7	43.5	59.9	97.7
43	Bourg 2015		Muderong shale	Other	8	4	12	Not indicated in source study	64.6	59.4	69.8	1	0.6	1.4	31.3	28.7	33.9	96.9
44	Shen et al. 2021		Sichuan shale	Other	112	112	112	Not indicated	27.61	27.61	27.61	4.57	4.57	4.57	65.76	65.76	65.76	97.94				18.61	18.61	18.61							43.93	43.93	43.93	21.83	21.83	21.83				4.57	4.57	4.57
45	Miller et al. 2013		Calcareous mudstone	Other	31	31	31	Axial compression test	78.2	78.2	78.2	14	14	14	6.2	6.2	6.2	98.4				1.8	1.8	1.8	60	60	60	1.7	1.7	1.7	2.6	2.6	2.6	3.6	3.6	3.6				12.8	12.8	12.8	1.2	1.2	1.2
46	Miller et al. 2013		Calcareous mudstone	Other	53	53	53	Axial compression test	76.6	76.6	76.6	16.7	16.7	16.7	4.9	4.9	4.9	98.2				0.9	0.9	0.9	59.3	59.3	59.3	1.7	1.7	1.7	2.6	2.6	2.6	2.3	2.3	2.3				15.3	15.3	15.3	1.4	1.4	1.4
47	Horsrud 2001	Arfai & Lutz 2017, Teige & Hermanrud 2004	North sea shales	Other	4.5	2	7	Calculation based on triaxial tests results	53	53	53								15	15	15	12	12	12	1	1	1	6	6	6
48	Horsrud 2001	Arfai & Lutz 2017, Teige & Hermanrud 2004	North sea shales	Other	9	9	9	Calculation based on triaxial tests results	82	82	82								3	3	3	6	6	6	71	71	71	2	2	2
49	Horsrud 2001	Arfai & Lutz 2017, Teige & Hermanrud 2004	North sea shales	Other	10	8	12	Calculation based on triaxial tests results	34	34	34								0	0	0	6	6	6	3	3	3	0	0	0
50	Horsrud 2001	Arfai & Lutz 2017, Teige & Hermanrud 2004	North sea shales	Other	13	13	13	Calculation based on triaxial tests results	56	56	56								20	20	20	3	3	3	29	29	29	1	1	1
51	Horsrud 2001	Arfai & Lutz 2017, Teige & Hermanrud 2004	North sea shales	Other	10	8	12	Calculation based on triaxial tests results	52	52	52								23	23	23	13	13	13	9	9	9	1	1	1
52	Horsrud 2001	Arfai & Lutz 2017, Teige & Hermanrud 2004	North sea shales	Other	8	8	8	Calculation based on triaxial tests results	46	46	46								12	12	12	12	12	12	1	1	1	3	3	3
53	Horsrud 2001	Arfai & Lutz 2017, Teige & Hermanrud 2004	North sea shales	Other	10	8	12	Calculation based on triaxial tests results	32	32	32								12	12	12	6	6	6	1	1	1	4	4	4
54	Horsrud 2001	Arfai & Lutz 2017, Teige & Hermanrud 2004	North sea shales	Other	28	28	28	Calculation based on triaxial tests results	58	58	58								36	36	36	10	10	10	0	0	0	6	6	6
55	Horsrud 2001	Arfai & Lutz 2017, Teige & Hermanrud 2004	North sea shales	Other	22	22	22	Calculation based on triaxial tests results	47	47	47								14	14	14	22	22	22	0	0	0	2	2	2
56	Horsrud 2001	Arfai & Lutz 2017, Teige & Hermanrud 2004	North sea shales	Other	13	13	13	Calculation based on triaxial tests results	65	65	65								40	40	40	13	13	13	0	0	0	6	6	6
57	Horsrud 2001	Arfai & Lutz 2017, Teige & Hermanrud 2004	North sea shales	Other	78	78	78	Calculation based on triaxial tests results	49	49	49								11	11	11	32	32	32	0	0	0	5	5	5
[truncated: 12 more columns]
